# Supplementary material for: Local E-rhBMP-2/β-TCP Application Rescues Osteocyte Dendritic Integrity and Reduces Microstructural Damage in Alveolar Bone Post-Extraction in MRONJ-like Mouse Model
Source: Int J Mol Sci. 2024 Jun 17;25(12):6648. doi: 10.3390/ijms25126648 (PMC11203997; doi:10.3390/ijms25126648)
Supplement: Supplementary file 1 [file ijms-25-06648-s001.zip]

Archive with 3 entries (3 files):
- E-rhBMP-2 treatment.mp4
- Healthy.mp4
- MRONJ.mp4
